# Supplementary material for: Chemoenzymatic Synthesis of Tenofovir
Source: J Org Chem. 2023 Jul 19;88(15):11045–55. doi: 10.1021/acs.joc.3c01005 (PMC10407936; doi:10.1021/acs.joc.3c01005)
Supplement: Supplementary file 2 — jo3c01005_si_002.zip [file jo3c01005_si_002.zip]

Archive with 72 entries (30 files):
- FID for Publication/1. 6-Iodopurine (2)/
- FID for Publication/1. 6-Iodopurine (2)/13C/
- FID for Publication/1. 6-Iodopurine (2)/13C/bz-jpur-c-noc.fid.zip
- FID for Publication/1. 6-Iodopurine (2)/1H/
- FID for Publication/1. 6-Iodopurine (2)/1H/bz-j.fid.zip
- FID for Publication/10. (2R)-1-(6-Amino-9H-purin-9-yl)propan-2-ol [(R)-(-)-7]/
- FID for Publication/10. (2R)-1-(6-Amino-9H-purin-9-yl)propan-2-ol [(R)-(-)-7]/13C/
- FID for Publication/10. (2R)-1-(6-Amino-9H-purin-9-yl)propan-2-ol [(R)-(-)-7]/13C/bz-ten-am-c.fid.zip
- FID for Publication/10. (2R)-1-(6-Amino-9H-purin-9-yl)propan-2-ol [(R)-(-)-7]/1H/
- FID for Publication/10. (2R)-1-(6-Amino-9H-purin-9-yl)propan-2-ol [(R)-(-)-7]/1H/bz-ten-am.fid.zip
- FID for Publication/11. (Diethoxyphosphoryl)methyl 4-methylbenzenesulfonate (9)/
- FID for Publication/11. (Diethoxyphosphoryl)methyl 4-methylbenzenesulfonate (9)/13C/
- FID for Publication/11. (Diethoxyphosphoryl)methyl 4-methylbenzenesulfonate (9)/13C/bz-tos-c.fid.zip
- FID for Publication/11. (Diethoxyphosphoryl)methyl 4-methylbenzenesulfonate (9)/1H/
- FID for Publication/11. (Diethoxyphosphoryl)methyl 4-methylbenzenesulfonate (9)/1H/bz-tos.fid.zip
- FID for Publication/11. (Diethoxyphosphoryl)methyl 4-methylbenzenesulfonate (9)/31P/
- FID for Publication/11. (Diethoxyphosphoryl)methyl 4-methylbenzenesulfonate (9)/31P/bz-tos-2-31P.fid.zip
- FID for Publication/12. ({[(2R)-1-(6-Amino-9H-purin-9-yl)propan-2-yl]oxy}methyl)phosphonate [(R)-(-)-10]/
- FID for Publication/12. ({[(2R)-1-(6-Amino-9H-purin-9-yl)propan-2-yl]oxy}methyl)phosphonate [(R)-(-)-10]/13C/
- FID for Publication/12. ({[(2R)-1-(6-Amino-9H-purin-9-yl)propan-2-yl]oxy}methyl)phosphonate [(R)-(-)-10]/13C/bz-p-et-2-c.fid.zip
- FID for Publication/12. ({[(2R)-1-(6-Amino-9H-purin-9-yl)propan-2-yl]oxy}methyl)phosphonate [(R)-(-)-10]/1H/
- FID for Publication/12. ({[(2R)-1-(6-Amino-9H-purin-9-yl)propan-2-yl]oxy}methyl)phosphonate [(R)-(-)-10]/1H/bz-p-et-2.fid.zip
- FID for Publication/12. ({[(2R)-1-(6-Amino-9H-purin-9-yl)propan-2-yl]oxy}methyl)phosphonate [(R)-(-)-10]/31P/
- FID for Publication/12. ({[(2R)-1-(6-Amino-9H-purin-9-yl)propan-2-yl]oxy}methyl)phosphonate [(R)-(-)-10]/31P/bz-p-et-2-P31.fid.zip
- FID for Publication/13. ({[(2R)-1-(6-Amino-9H-purin-9-yl)propan-2-yl]oxy}methyl)phosphonic acid [(R)-(-)-11, tenofovir]/
- FID for Publication/13. ({[(2R)-1-(6-Amino-9H-purin-9-yl)propan-2-yl]oxy}methyl)phosphonic acid [(R)-(-)-11, tenofovir]/13C/
- FID for Publication/13. ({[(2R)-1-(6-Amino-9H-purin-9-yl)propan-2-yl]oxy}methyl)phosphonic acid [(R)-(-)-11, tenofovir]/13C/BZ-TH-DMSO-13C.fid.zip
- FID for Publication/13. ({[(2R)-1-(6-Amino-9H-purin-9-yl)propan-2-yl]oxy}methyl)phosphonic acid [(R)-(-)-11, tenofovir]/1H/
- FID for Publication/13. ({[(2R)-1-(6-Amino-9H-purin-9-yl)propan-2-yl]oxy}methyl)phosphonic acid [(R)-(-)-11, tenofovir]/1H/bz-th.fid.zip
- FID for Publication/13. ({[(2R)-1-(6-Amino-9H-purin-9-yl)propan-2-yl]oxy}methyl)phosphonic acid [(R)-(-)-11, tenofovir]/31P/
- FID for Publication/13. ({[(2R)-1-(6-Amino-9H-purin-9-yl)propan-2-yl]oxy}methyl)phosphonic acid [(R)-(-)-11, tenofovir]/31P/bz-th-2-P31.fid.zip
- FID for Publication/2. 1-(6-Chloro-9H-purin-9-yl)propan-2-one (3a)/
- FID for Publication/2. 1-(6-Chloro-9H-purin-9-yl)propan-2-one (3a)/13C/
- FID for Publication/2. 1-(6-Chloro-9H-purin-9-yl)propan-2-one (3a)/13C/bz-cl-c.fid.zip
- FID for Publication/2. 1-(6-Chloro-9H-purin-9-yl)propan-2-one (3a)/1H/
- FID for Publication/2. 1-(6-Chloro-9H-purin-9-yl)propan-2-one (3a)/1H/bz-cl.fid.zip
- FID for Publication/3. 1-(6-Iodo-9H-purin-9-yl)propan-2-one (3b)/
- FID for Publication/3. 1-(6-Iodo-9H-purin-9-yl)propan-2-one (3b)/13C/
- FID for Publication/3. 1-(6-Iodo-9H-purin-9-yl)propan-2-one (3b)/13C/bz-j-ket-c.fid.zip
- FID for Publication/3. 1-(6-Iodo-9H-purin-9-yl)propan-2-one (3b)/1H/
- FID for Publication/3. 1-(6-Iodo-9H-purin-9-yl)propan-2-one (3b)/1H/bz-j-ket-30min.fid.zip
- FID for Publication/4. 1-(6-Chloro-9H-purin-9-yl)propan-2-ol (rac-4a)/
- FID for Publication/4. 1-(6-Chloro-9H-purin-9-yl)propan-2-ol (rac-4a)/13C/
- FID for Publication/4. 1-(6-Chloro-9H-purin-9-yl)propan-2-ol (rac-4a)/13C/bz-cl-alk-c.fid.zip
- FID for Publication/4. 1-(6-Chloro-9H-purin-9-yl)propan-2-ol (rac-4a)/1H/
- FID for Publication/4. 1-(6-Chloro-9H-purin-9-yl)propan-2-ol (rac-4a)/1H/bz-cl-alk-30min.fid.zip
- FID for Publication/5. 1-(6-Iodo-9H-purin-9-yl)propan-2-ol (rac-4b)/
- FID for Publication/5. 1-(6-Iodo-9H-purin-9-yl)propan-2-ol (rac-4b)/13C/
- FID for Publication/5. 1-(6-Iodo-9H-purin-9-yl)propan-2-ol (rac-4b)/13C/kz-j-alk-c.fid.zip
- FID for Publication/5. 1-(6-Iodo-9H-purin-9-yl)propan-2-ol (rac-4b)/1H/
- FID for Publication/5. 1-(6-Iodo-9H-purin-9-yl)propan-2-ol (rac-4b)/1H/kz-j-alk.fid.zip
- FID for Publication/6. 1-(6-Chloro-9H-purin-9-yl)propan-2-yl acetate (rac-5a)/
- FID for Publication/6. 1-(6-Chloro-9H-purin-9-yl)propan-2-yl acetate (rac-5a)/13C/
- FID for Publication/6. 1-(6-Chloro-9H-purin-9-yl)propan-2-yl acetate (rac-5a)/13C/bz-cl-est-c.fid.zip
- FID for Publication/6. 1-(6-Chloro-9H-purin-9-yl)propan-2-yl acetate (rac-5a)/1H/
- FID for Publication/6. 1-(6-Chloro-9H-purin-9-yl)propan-2-yl acetate (rac-5a)/1H/bz-cl-est.fid.zip
- FID for Publication/7. 1-(6-Iodo-9H-purin-9-yl)propan-2-yl acetate (rac-5b)/
- FID for Publication/7. 1-(6-Iodo-9H-purin-9-yl)propan-2-yl acetate (rac-5b)/13C/
- FID for Publication/7. 1-(6-Iodo-9H-purin-9-yl)propan-2-yl acetate (rac-5b)/13C/bz-j-est-c.fid.zip
- FID for Publication/7. 1-(6-Iodo-9H-purin-9-yl)propan-2-yl acetate (rac-5b)/1H/
- FID for Publication/7. 1-(6-Iodo-9H-purin-9-yl)propan-2-yl acetate (rac-5b)/1H/bz-j-est.fid.zip
- FID for Publication/8. 1-(6-Chloro-9H-purin-9-yl)propan-2-ol (rac-6a)/
- FID for Publication/8. 1-(6-Chloro-9H-purin-9-yl)propan-2-ol (rac-6a)/13C/
- FID for Publication/8. 1-(6-Chloro-9H-purin-9-yl)propan-2-ol (rac-6a)/13C/bz-cl-sil-c.fid.zip
- FID for Publication/8. 1-(6-Chloro-9H-purin-9-yl)propan-2-ol (rac-6a)/1H/
- FID for Publication/8. 1-(6-Chloro-9H-purin-9-yl)propan-2-ol (rac-6a)/1H/bsakar.fid.zip
- FID for Publication/9. 1-(6-Iodo-9H-purin-9-yl)propan-2-ol (rac-6b)/
- FID for Publication/9. 1-(6-Iodo-9H-purin-9-yl)propan-2-ol (rac-6b)/13C/
- FID for Publication/9. 1-(6-Iodo-9H-purin-9-yl)propan-2-ol (rac-6b)/13C/BZ-J-SIL-13C.fid.zip
- FID for Publication/9. 1-(6-Iodo-9H-purin-9-yl)propan-2-ol (rac-6b)/1H/
- FID for Publication/9. 1-(6-Iodo-9H-purin-9-yl)propan-2-ol (rac-6b)/1H/BZ-J-SIL.zip
- FID for Publication/Additional Information.docx
